# Supplementary material for: Rapid drug resistance prediction in positive Mycobacterium tuberculosis clinical samples using an extensive targeted next-generation sequencing panel
Source: Emerg Microbes Infect. 2026 Feb 3;15(1):2627072. doi: 10.1080/22221751.2026.2627072 (PMC12903939; doi:10.1080/22221751.2026.2627072)
Supplement: TableS2_Individual_samples_list_revised.xlsx [file TEMI_A_2627072_SM2775.xlsx]

## Sheet: Folha1
Table S2. Individual sample list
Sample information				Phenotypic results			WGS		tNGS									Mutations
Sample ID	Sample Type	Year	Smear positivity	Resistance 1st line (INH, PZA, BEM, RIF)	2nd line tested (yes/no)	Resistance 2nd line (antibiotic list in materials and method)	Yes	Predicted resistances	Round of sequencing	embB amplicon included in the run (yes/no)	Number of raw reads	% of reads classified as M. tuberculosis	% ofreads classified as human	EAN accession number for raw data*	Predicted resistances	Profiles classified as undetermined (<10x)	Additional profiles classified as undetermined (<30x)	Resistance associated mutations (WGS)	Resistance associated mutations (tNGS)
MTB-PT-tNGS-01	Sputum	2020	3						3		132666	63.5	35.6	ERR14823080
MTB-PT-tNGS-02	Sputum	2020	2	INH					2		287476	73.1	26.1	ERR14823081
MTB-PT-tNGS-03	Respiratory secretions aspirate	2020	2						2		276634	98.6	0.8	ERR14823082
MTB-PT-tNGS-04	Sputum	2020	0	INH					5	yes	228561	39.73	52.39	ERR14823083		INH, PZA
MTB-PT-tNGS-05	Sputum	2020	1	INH					2		157154	49.2	17.4	ERR14823084	INH				INH: katG p.Ser315Thr
MTB-PT-tNGS-06a	Sputum	2020	2	INH, PZA, EMB, RIF	Yes	KAN, ETH, CYCLO	Yes	INH, PZA, EMB, RIF, MFX, LFX, ETH	2		266914	90.3	9.3	ERR14823085	INH, PZA, RIF, MFX, LFX, AMK, KAN, CAP, ETH			RIF: rpoB p.Ser450Leu, INH/ETH: inhA c.-777C>T, inhA p.Ile194Thr, EMB: embA c.-16C>T, embB p.Met306Val, embB p.Met423Thr, PZA: pncA p.Val125Gly, MFX/LFX: gyrA p.Asp94Ala, AMK/KAN/CAP: rrs n.1401A>G	RIF: rpoB p.Ser450Leu, INH/ETH: inhA c.-777C>T, PZA: pncA p.Val125Gly, MFX/LFX: gyrA p.Asp94Ala, AMK/KAN/CAP: rrs n.1401A>G
MTB-PT-tNGS-06b**	-"-	2020	-"-				-"-		6	yes	98520	91.8	4.3	ERR14823086	EMB				EMB: embB p.Met306Val, embB p.Met423Thr
MTB-PT-tNGS-07	Sputum	2020	0						4	yes	24006	70.25	13.23	ERR14823087	INH				INH: katG p.Ser315Thr
MTB-PT-tNGS-08	Sputum	2020	3						3		213136	91.3	7.5	ERR14823088
MTB-PT-tNGS-10	Sputum	2020	3	INH					3		103113	84.6	14.9	ERR14823089	INH, ETH				INH/ETH: inhA c.-777C>T, inhA p.Ser94Ala
MTB-PT-tNGS-11	Bronchial secretions	2020	3				Yes		4	yes	29913	91.23	6.058	ERR14823090
MTB-PT-tNGS-12	Bronchial secretions	2020	3				Yes		2		194136	93.5	5.7	ERR14823091
MTB-PT-tNGS-13	Bronchial secretions	2021	1				Yes		4	yes	30669	53.15	45.32	ERR14823092
MTB-PT-tNGS-14	Sputum	2021	2						3		78032	0.4	96.9	ERR14823093	AMK, KAN, CAP	INH, PZA, RIF, MFX, LFX, DLM, LZD, CAP, ETH, PAS, CYCLO	CFZ, BDQ		AMK/KAN/CAP: rrs n.1402C>A and n.1484G>T
MTB-PT-tNGS-15	Sputum	2021	2				Yes		2		123515	88.7	10.5	ERR14823094			CYCLO
MTB-PT-tNGS-16	Sputum	2021	3				Yes		3		141525	87.9	11.4	ERR14823095
MTB-PT-tNGS-17	Sputum	2021	1				Yes		2		205364	59.3	40.3	ERR14823096
MTB-PT-tNGS-18	Bronchial lavage	2021	1				Yes		4	yes	26604	50.52	47.5	ERR14823097
MTB-PT-tNGS-19	Sputum	2021	2				Yes		2		90304	33.5	66	ERR14823098		INH, RIF, LZD	DLM, ETH, PAS
MTB-PT-tNGS-20	Sputum	2021	3				Yes		1					ERR14823099
MTB-PT-tNGS-21	Bronchial secretions	2021	2	INH			Yes	INH	2		207242	89.3	10	ERR14823100	INH			INH: katG p.Ser315Thr	INH: katG p.Ser315Thr
MTB-PT-tNGS-22	Bronchial secretions	2021	3				Yes		2		298082	98.5	1	ERR14823101			PAS
MTB-PT-tNGS-23	Bronchial secretions	2021	1				Yes		3		18322	29.8	39.7	ERR14823102		INH, RIF, LZD, ETH	DLM, PAS, CYCLO
MTB-PT-tNGS-24	Sputum	2021	1	INH, RIF	Yes		Yes	INH, RIF	4	yes	42749	92.65	5.841	ERR14823103	INH, RIF			RIF: rpoB p.His445Gly, INH: katG p.Ser315Thr	RIF: rpoB p.His445Gly, INH: katG p.Ser315Thr
MTB-PT-tNGS-25	Sputum	2022	1	INH			Yes		3		79617	6.8	90.1	ERR14823104		INH, RIF, DLM, LZD, ETH	CYCLO
MTB-PT-tNGS-26	Sputum	2022	0				Yes		5	yes	251772	87.97	5.761	ERR14823105
MTB-PT-tNGS-27	Sputum	2022	0				Yes		5	yes	111020	18.97	76.16	ERR14823106		ETH	INH
MTB-PT-tNGS-28	Sputum	2022	1				Yes		3		100130	2	92.1	ERR14823107		INH, RIF, LZD, CAP, ETH, CYCLO	MFX, LFX, AMK, KAN, PAS
MTB-PT-tNGS-29	Sputum	2022	0				Yes	INH, ETH	4	yes	28601	36.65	55.71	ERR14823108	INH, ETH	CYCLO	INH, MFX, LFX, DLM, CAP, ETH	INH/ETH: inhA p.Ser94Ala	INH/ETH: inhA p.Ser94Ala
MTB-PT-tNGS-30	Bronchial lavage	2022	3				Yes		3		69036	0.4	99.2	ERR14823109		INH, RIF, MFX, LFX, BDQ, DLM, LZD, AMK, KAN, CAP, CFZ, ETH, PAS, CYCLO	PZA
MTB-PT-tNGS-31	Sputum	2022	1				Yes	CAP	4	yes	34182	38.44	57.21	ERR14823110		RIF, MFX, LFX, BDQ, AMK, KAN, CAP, ETH, PAS, CYCLO	INH, LZD	CAP: tlyA p.Gln22*
MTB-PT-tNGS-32	Sputum	2022	2	INH					3		196898	95.4	3.6	ERR14823111	INH, ETH				INH: inhA c.-777C>T, katG p.Ser315Thr, ETH: inhA c.-777C>T
MTB-PT-tNGS-33	Sputum	2022	1	INH					2		204003	62.5	36.8	ERR14823112	INH, ETH				INH: inhA c.-777C>T, katG p.Ser315Thr, ETH: inhA c.-777C>T
MTB-PT-tNGS-34	Sputum	2022	0				Yes		5	yes	72075	4.241	88.18	ERR14823113		RIF, CAP, ETH, CYCLO	INH, MFX, LFX, DLM, PAS
MTB-PT-tNGS-35	Bronchial secretions	2022	3	INH					2		246083	90	9.6	ERR14823114
MTB-PT-tNGS-36	Sputum	2022	0				Yes		4	yes	28595	37.27	59.49	ERR14823115		RIF, CYCLO	ETH
MTB-PT-tNGS-37	Sputum	2022	2	INH			Yes	INH, ETH	3		144639	91.8	7.5	ERR14823116	INH, ETH			INH/ETH: inhA c.-777C>T	INH/ETH: inhA c.-777C>T
MTB-PT-tNGS-38	Sputum	2022	3	INH			Yes		3		143639	64.5	34.9	ERR14823117			INH, CYCLO
MTB-PT-tNGS-39	Sputum	2022	1				Yes		3		222504	99	0.6	ERR14823118
MTB-PT-tNGS-40	Sputum	2022	3	INH, PZA, EMB, RIF	Yes	ETH, PAS	Yes	INH, PZA, EMB, RIF, ETH, PAS	4	yes	43678	93.55	4.464	ERR14823119	INH, PZA, EMB, RIF, ETH	PAS		RIF: rpoB p.Ser450Leu, INH: katG p.Ser315Thr, EMB: embA c.-16C>G, embB p.Met306Val, PZA: pncA p.Asp63Ala, ETH: *ethA c.180delC, PAS: thyX c.-16C>T	RIF: rpoB p.Ser450Leu, INH: katG p.Ser315Thr, EMB: embB p.Met306Val, PZA: pncA p.Asp63Ala, ETH: *ethA c.180delC
MTB-PT-tNGS-41	Sputum	2022	1				Yes		3		99110	30.9	68.5	ERR14823120
MTB-PT-tNGS-42	Sputum	2022	0				Yes		4	yes	46616	95.24	1.33	ERR14823121		CYCLO
MTB-PT-tNGS-43	Bronchial secretions	2022	3				Yes		2		238561	72.2	27.1	ERR14823122			INH, AMK, KAN, CAP, ETH, CYCLO
MTB-PT-tNGS-44	Sputum	2022	3	INH			Yes	INH, ETH	3		160414	79.9	19.7	ERR14823123	INH, ETH			INH/ETH: inhA c.-777C>T, inhA p.Ser94Ala	INH/ETH: inhA c.-777C>T, inhA p.Ser94Ala
MTB-PT-tNGS-45	Bronchial secretions	2023	2				Yes		2		108048	93.9	5.6	ERR14823124		INH, RIF, LZD, PAS	DLM, ETH
MTB-PT-tNGS-46	Sputum	2023	3	INH			Yes	INH	1					ERR14823125	INH			INH: katG p.Ser315Thr	INH: katG p.Ser315Thr
MTB-PT-tNGS-47	Sputum	2023	0						6	yes	34796	81	15.2	ERR14823126			INH, RIF, ETH
MTB-PT-tNGS-48	Sputum	2023	3				Yes		3		180148	95.1	4.1	ERR14823127
MTB-PT-tNGS-49	Tracheal aspirate	2023	2				Yes		2		265419	94.7	4.7	ERR14823128
MTB-PT-tNGS-50	Bronchial secretions	2023	3				Yes		2		351046	96.8	2.7	ERR14823129
MTB-PT-tNGS-51	Sputum	2023	2	INH			Yes	INH	3		154855	79.9	18.2	ERR14823130	INH			INH: katG p.Ser315Th	INH: katG p.Ser315Thr
MTB-PT-tNGS-52	Sputum	2023	1						2		160474	45.1	50.8	ERR14823131
MTB-PT-tNGS-53	Sputum	2023	1	INH, EMB, RIF	Yes		Yes	INH, EMB, RIF	6	yes	101597	94.5	2.2	ERR14823132	INH, RIF			RIF: rpoB p.Ser450Leu, INH: katG p.Val1Ala, EMB: embA c.-16C>G, embB p.Met306Val	RIF: rpoB p.Ser450Leu, INH: katG p.Val1Ala
MTB-PT-tNGS-54	Bronchial lavage	2023	3				Yes		2		230940	98	1.4	ERR14823133
MTB-PT-tNGS-55	Sputum	2023	0	INH					6	yes	93288	89.6	6.7	ERR14823134	INH, ETH				INH: inhA c.-777C>T, ETH: inhA c.-777C>T
MTB-PT-tNGS-56	Bronchoalveolar lavage	2023	1	INH			Yes	INH	6	yes	116502	93.9	0.7	ERR14823135	INH			INH: katG p.Ser315Thr	INH: kat G p.Ser315Thr
MTB-PT-tNGS-57	Sputum	2023	1						6	yes	89935	95.8	0.4	ERR14823136
MTB-PT-tNGS-58	Sputum	2024	1				Yes		6	yes	97922	99.1	0.4	ERR14823137		MFX, LFX	AMK, KAN, CAP, ETH
MTB-PT-tNGS-59	Sputum	2024	1				Yes		6	yes	101451	92.5	0.3	ERR14823138
MTB-PT-tNGS-60	Sputum	2024	1				Yes		6	yes	86672	92	2	ERR14823139
MTB-PT-tNGS-61	Sputum	2024	2				Yes		6	yes	142694	90	0.6	ERR14823140
MTB-PT-tNGS-62	Sputum	2024	1				Yes		6	yes	97801	93.1	0.5	ERR14823141
MTB-PT-tNGS-63	Sputum	2024	2				Yes		6	yes	109532	93.4	0.8	ERR14823142
MTB-PT-tNGS-64	Sputum	2024	0						6	yes	96997	91.1	2.6	ERR14823143
MTB-PT-tNGS-65	Sputum	2024	3				Yes		6	yes	74746	95.6	1.9	ERR14823144	MFX, LFX	MFX, LFX		MFX/LFX: gyrA p.Asp94Gly, gyrA p.Ser91Pro	MFX/LFX: gyrA p.Ser91Pro
MTB-PT-tNGS-66	Sputum	2024	1				Yes		6	yes	68985	78.4	17.9	ERR14823145		INH, ETH	RIF, PAS
MTB-PT-tNGS-67	Sputum	2024	1				Yes		6	yes	24987	24.1	74.7	ERR14823146		INH, ETH	RIF, MFX, LFX, DLM, AMK, KAN, CAP, PAS, CYCLO
MTB-PT-tNGS-68	Sputum	2024	3				Yes		6	yes	92524	93.9	1	ERR14823147
MTB-PT-tNGS-69	Sputum	2024	3						6	yes	36060	10.3	87.4	ERR14823148		INH, RIF, ETH	MFX, LFX, DLM, AMK, KAN, CAP, PAS, CYCLO
MTB-PT-tNGS-70	Sputum	2024	2				Yes		6	yes	85399	94.1	1.6	ERR14823149
MTB-PT-tNGS-71	Sputum	2024	0						6	yes	91558	93.6	2.7	ERR14823150	ETH
MTB-PT-tNGS-72	Respiratory secretions	2024	3				Yes		6	yes	105005	95.3	0.5	ERR14823151		ETH
* To protect patient confidentiality, only raw sequencing reads aligning to the targeted M. tuberculosis amplicon regions have been deposited, excluding any human-derived sequences (Bioproject accession number: PRJEB88154).
** Sample MTB-PT-tNGS-06 has two entries as this sample was resequenced with the updated multiplex containing embB amplicon in a separate run. This is annotated MTB-PT-tNGS-06b, while the first sequencing round is annotated MTB-PT-tNGS-06a
